# Supplementary material for: Pellet Printing for Soft Robotic Devices
Source: Adv Sci (Weinh). 2026 Mar 23;13(30):e24237. doi: 10.1002/advs.202524237 (PMC13248815; doi:10.1002/advs.202524237)
Supplement: Supplementary file 3 — Supporting File 3: advs74846‐sup‐0003‐CADfiles.zip. [file ADVS-13-e24237-s003.zip]

Archive with 6 entries (5 files):
- Final CAD/
- Final CAD/PneuNet.STL
- Final CAD/Pressure_cuff.STL
- Final CAD/Robotic_fish.STL
- Final CAD/Robotic_hand.stl
- Final CAD/Updated_hopper.STL
